# Supplementary material for: Autoxidation Kinetics of Tetrahydrobiopterin—Giving Quinonoid Dihydrobiopterin the Consideration It Deserves
Source: Molecules. 2023 Jan 28;28(3):1267. doi: 10.3390/molecules28031267 (PMC9921404; doi:10.3390/molecules28031267)
Supplement: Supplementary file 1 [file molecules-28-01267-s001.zip]

Archive with 1 entries (1 files):
- molecules-2120967-supplementary.pdf
